# Supplementary material for: Network Analysis Identifies Gene Regulatory Network Indicating the Role of RUNX1 in Human Intervertebral Disc Degeneration
Source: Genes (Basel). 2020 Jul 9;11(7):771. doi: 10.3390/genes11070771 (PMC7397129; doi:10.3390/genes11070771)
Supplement: Supplementary file 1 [file genes-11-00771-s001.zip]

Archive with 4 entries (4 files):
- Supplementray Materials/Figure S1.tif
- Supplementray Materials/Figure S2.tif
- Supplementray Materials/Figure S3.tif
- Supplementray Materials/Table S1.docx
